# Supplementary material for: Hibernating Little Brown Myotis (Myotis lucifugus) Show Variable Immunological Responses to White-Nose Syndrome
Source: PLoS One. 2013 Mar 20;8(3):e58976. doi: 10.1371/journal.pone.0058976 (PMC3604015; doi:10.1371/journal.pone.0058976)
Supplement: Table S1 — Statistics for all outcome variables used in this study, including total circulating leukocytes, total circulating immunoglobulins, total antioxidant power, and IL-4. (XLSX) [file pone.0058976.s001.xlsx]

## Sheet: supplemental
		Total Circulating Leukocytes (cells per field)
		Variable	Data Set	Test Statistic	d.f.	Significance	Mean ± 1 SD; Sample Sizes
		Site Type					Affected	Unaffected	-
			All samples	§U = 1336	1	0.008	0.44 ± 0.05; n = 94	0.20 ± 0.03; n = 40	-
		Site Location					Aeolus Cave	Chester Mine	William's Six Mine
			All samples	‡χ2 = 9.706	5	0.08	0.34 ± 0.27; n = 28	0.50 ± 0.61; n = 18	0.37 ± 0.49; n = 16
							Hibernia Mine	CS&M Mine	Jones Adit/Vulcan Mines
							0.53 ± 0.57; n = 32	0.21 ± 0.19; n = 30	0.15 ± 0.17; n = 10
		Hibernation Stage					Early	Mid	Late
			All samples	χ2 = 2.873	2	0.24	0.36 ± 0.49; n = 16	0.35 ± 0.44; n = 77	0.40 ± 0.42; n = 41
			Affected sites	χ2 = 1.541	2	0.46	0.37 ± 0.49; n = 16	0.44 ± 0.52; n = 50	0.47 ± 0.47; n = 28
			Unaffected sites	χ2 = 2.453	1	0.12	n = 0	0.16 ± 0.16; n = 27	0.26 ± 0.23; n = 13
		Body Temperature (measurement)	All samples	◊ρ = 0.13	132	0.13	n = 134	-	-
			Affected sites	ρ = 0.18	92	0.08	n = 94	-	-
			Unaffected sites	ρ = -0.18	38	0.91	n = 40	-	-
		Body Temperature (categorical)					Torpid (<10C)	Rewarming (10-20C)	Euthermic (>20C)
			All samples	χ2 = 4.708	2	0.09	0.29 ± 0.34; n = 48	0.30 ± 0.35; n = 42	0.51 ± 0.57; n = 44
			Affected sites	χ2 = 3.586	2	0.022	0.34 ± 0.37; n = 32	0.32 ± 0.41; n = 29	0.63 ± 0.61; n = 33
			Unaffected sites	χ2 = 3.586	2	0.17	0.19 ± 0.23; n = 16	0.25 ± 0.17; n = 13	0.14 ± 0.11; n = 11
		Hematocrit	All samples	ρ = 0.039	194	0.66	n = 195	-	-
			Affected sites	ρ = 0.031	91	0.77	n = 93	-	-
			Unaffected sites	ρ = -0.09	68	0.58	n = 70	-	-
		Visible Symptoms					Present	Absent	-
			Affected sites	U = 1013	1	0.75	0.41 ± 0.47; n = 49	0.45 ± 0.52; n = 43	-
		Body Mass Index	All samples	ρ = -0.08	131	0.36	n = 133	-	-
			Affected sites	ρ = 0.09	92	0.4	n = 94	-	-
			Unaffected sites	ρ = -0.11	38	0.5	n = 40	-	-
		Total Immunoglobulins (corrected OD)
		Variable	Data Set	Test Statistic	d.f.	Significance	Mean ± 1 SD; Sample Sizes
		Site Type					Affected	Unaffected
			Mid-hibernation	€F = 0.984	1, 61	0.33	1.80 ± 0.38; n = 44	1.89 ± 0.33; n = 22	-
		Site Location					Aeolus Cave	Chester Mine	William's Six Mine
			All samples	F = 8.248	5, 137	<0.001	1.90 ± 0.26; n = 39	1.60 ± 0.30; n = 34	1.80 ± 0.23; n = 13
							Hibernia Mine	CS&M Mine	Jones Adit/Vulcan Mines
							1.74 ± 0.30; n = 28	1.66 ± 0.40; n = 29	2.01 ± 0.27; n = 5
		Hibernation Stage					Early	Mid	Late
			Aeolus Cave	F = 4.962	2, 41	<0.001	1.836 ± 0.209; n = 15	2.115 ± 0.225; n = 13	1.777 ± 0.193; n = 16
		Body Temperature (measurement)	All samples	F = 0.03	1, 137	0.86	n = 148	-	-
			Affected sites	F = 3.33	1, 105	0.07	n = 114	-	-
			Unaffected sites	F = 4.962	1, 28	0.034	n = 34	-	-
		Body Temperature (categorical)					Torpid (<10C)	Rewarming (10-20C)	Euthermic (>20C)
			All samples	F = 1.09	2, 136	0.34	1.80 ± 0.28; n = 38	1.66 ± 0.32; n = 65	1.78 ± 0.35; n = 45
			Affected sites	F = 1.78	2, 104	0.17	1.82 ± 0.26; n = 43	1.71 ± 0.31; n = 29	1.74 ± 0.32; n = 42
			Unaffected sites	F = 3.33	1, 105	0.049	1.69 ± 0.34; n = 10	1.53 ± 0.34; n = 12	1.92 ± 0.43; n = 12
		Hematocrit	All samples	F = 1.12	1, 137	0.29	n = 148	-	-
			Affected sites	F = 0.68	1, 105	0.41	n = 114	-	-
			Unaffected sites	F = 0.548	1, 28	0.47	n = 34	-	-
		Visible Symptoms					Present	Absent
			Affected sites; mid-hibernation	F = 1.262	1, 112	0.26	1.76 ± 0.33; n = 51	1.78 ± 0.27; n = 66	-
		Body Mass Index	All samples	F = 0.07	1, 137	0.8	n = 148	-	-
			Affected sites	F = 1.75	1, 105	0.19	n = 114	-	-
			Unaffected sites	F = 1.713	1, 28	0.2	n = 34	-	-
		Total Antioxidant Power (μM CRE)
		Variable	Data Set	Test Statistic	d.f.	Significance	Mean ± 1 SD; Sample Sizes
		Site Type					Affected	Unaffected
			All samples	U = 1977	1	<0.001	3.70 ± 0.15; n = 147	5.56 ± 0.51; n = 44	-
		Site Location					Aeolus Cave	Chester Mine	William's Six Mine
			All samples	χ2 = 23.06	5	<0.001	3.43 ± 2.11; n = 56	3.21 ± 1.05; n = 37	4.51 ± 1.74; n = 18
							Hibernia Mine	CS&M Mine	Jones Adit/Vulcan Mines
							4.21 ± 1.96; n = 36	5.64 ± 3.61; n = 34	5.32 ± 2.46; n = 10
		Hibernation Stage					Early	Mid	Late
			Aeolus Cave	χ2 = 4.414	2	0.11	4.22 ± 2.23; n = 18	2.92 ± 1.65; n = 20	3.20 ± 2.25; n = 18
		Body Temperature (measurement)	All samples	ρ = 0.074	189	0.31	n = 191	-	-
			Affected sites	ρ = 0.07	145	0.41	n = 147	-	-
			Unaffected sites	ρ = 0.03	42	0.86	n = 44	-	-
		Body Temperature (categorical)					Torpid (<10C)	Rewarming (10-20C)	Euthermic (>20C)
			All samples	χ2 = 4.708	2	0.09	3.97 ± 2.18; n = 69	4.06 ± 2.84; n = 59	4.37 ± 2.23; n = 63
			Affected sites	χ2 = 3.586	2	0.022	3.57 ± 1.73; n = 53	3.66 ± 2.16; n = 46	3.88 ± 1.71; n = 48
			Unaffected sites	χ2 = 3.586	2	0.17	5.30 ± 2.95; n = 16	5.47 ± 4.35; n = 13	5.93 ± 2.98; n = 15
		Hematocrit	All samples	ρ = 0.039	193	0.66	n = 195	-	-
			Affected sites	ρ = 0.031	91	0.77	n = 93	-	-
			Unaffected sites	ρ = -0.09	68	0.58	n = 70	-	-
		Visible Symptoms					Present	Absent
			Affected sites	U = 1899	1	0.009	3.27 ± 0.18; n = 63	4.05 ± 0.24; n = 81	-
		Body Mass Index	All samples	ρ = 0.16	177	0.035	n = 179	-	-
			Affected sites	ρ = 0.11	139	0.21	n = 141	-	-
			Unaffected sites	ρ = 0.08	41	0.63	n = 43	-	-
		IL-4 (pg/mL)
		Variable	Data Set	Test Statistic	d.f.	Significance	Mean ± 1 SD; Sample Sizes
		Site Type					Affected	Unaffected	-
			All samples	U = 285	1	<0.035	60.63 ± 37.29; n = 59	83.41 ± 49.82; n = 15	-
		Site Location					Aeolus Cave	Chester Mine	William's Six Mine
			All samples	χ2 = 9.126	5	0.058	59.56 ± 44.45; n = 15	69.70 ± 38.00; n = 28	46.11 ± 23.09; n = 10
							Hibernia Mine	CS&M Mine	Jones Adit/Vulcan Mines
							45.21 ± 25.88; n = 6	72.85 ± 29.50; n = 14	n = 0
		Hibernation Stage					Early	Mid	Late
			Aeolus Cave	χ2 = 3.30	2	0.22	43.88 ± 6.71; n = 3	75.31 ± 57.28; n = 7	46.92 ± 33.94; n = 5
		Body Temperature (measurement)	All samples	ρ = -0.19	71	0.12	n = 73	-	-
			Affected sites	ρ = -0.25	57	0.06	n = 59	-	-
			Unaffected sites	ρ = -0.14	12	0.63	n = 14	-	-
		Body Temperature (categorical)					Torpid (<10C)	Rewarming (10-20C)	Euthermic (>20C)
			All samples	χ2 = 5.17	2	0.08	69.79 ± 27.67; n = 26	58.74 ± 39.31; n = 23	59.65 ± 40.99; n = 24
			Affected sites	χ2 = 4.872	2	0.09	68.17 ± 29.69; n = 21	55.64 ± 39.20; n = 19	57.30 ± 43.13; n = 19
			Unaffected sites	χ2 = 0.386	2	0.83	76.60 ± 17.48; n = 5	73.47 ± 41.97; n = 4	68.60 ± 34.08; n = 5
		Hematocrit	All samples	ρ = -0.005	71	0.97	n = 73	-	-
			Affected sites	ρ = 0.031	91	0.77	n = 93	-	-
			Unaffected sites	ρ = -0.09	68	0.58	n = 70	-	-
		Visible Symptoms					Present	Absent	-
			Affected sites	U = 287	1	0.048	51.03 ± 35.80; n = 23	66.77 ± 37.41; n = 36	-
		Body Mass Index	All samples	ρ = 0.44	71	0.12	n = 73	-	-
			Affected sites	ρ = 0.06	55	0.69	n = 57	-	-
			Unaffected sites	ρ = 0.44	12	0.12	n = 14	-	-
		Key: §, Mann-Whitney U; ‡, Kruskal-Wallis; ◊, Spearman correlation; €, Mixed model ANOVA/ANCOVA.
